# Supplementary material for: Discriminating Clonotypes of Influenza A Virus Genes by Nanopore Sequencing
Source: Int J Mol Sci. 2021 Sep 17;22(18):10069. doi: 10.3390/ijms221810069 (PMC8468007; doi:10.3390/ijms221810069)
Supplement: Supplementary file 1 [file ijms-22-10069-s001.zip]

Archive with 1 entries (1 files):
- ijms-1359642-supplementary.pdf
